# Supplementary material for: Rapid Detection of Black Pepper Adulteration with Endogenous and Exogenous Materials: Assessment of Benchtop and Handheld Infrared Spectrometers
Source: Foods. 2026 Feb 19;15(4):754. doi: 10.3390/foods15040754 (PMC12939477; doi:10.3390/foods15040754)
Supplement: Supplementary file 1 [file foods-15-00754-s001.zip]

Archive with 1 entries (1 files):
- Rentz et al_Supplementary Information.pdf
